# Supplementary material for: Computational Investigation of Chirality-Based Separation of Carbon Nanotubes Using Tripeptide Library
Source: Biomolecules. 2023 Jan 13;13(1):175. doi: 10.3390/biom13010175 (PMC9855824; doi:10.3390/biom13010175)
Supplement: Supplementary file 1 [file biomolecules-13-00175-s001.zip]

Archive with 1 entries (1 files):
- biomolecules-2102951-supplementary.pdf
